# Supplementary material for: M. mazei glutamine synthetase and glutamine synthetase-GlnK1 structures reveal enzyme regulation by oligomer modulation
Source: Nat Commun. 2023 Nov 15;14:7375. doi: 10.1038/s41467-023-43243-w (PMC10651883; doi:10.1038/s41467-023-43243-w)
Supplement: Supplementary file 4 — Source Data [file 41467_2023_43243_MOESM4_ESM.xlsx]

## Sheet: Figure 4d
Raw data from GS colorimetric activity assay
	Sample	Samp.Back.Control	Sample Transformation	Sample Back.Cont. Transformation
MmGS (WT and mutants)	OD (570 nm)	OD (570 nm)	GS Activity (Sample)	GS Activity (Samp.Back.Cont.)	Samp-Samp.Back.Control	Average	Standard Dev.
WT_1	2.0689	0.0345	5.07083	0.0845588	4.98627
WT_1	2.0704	0.0335	5.07451	0.0821078	4.9924	5.02647	0.0643881
WT_1	2.1141	0.033	5.18162	0.0808824	5.10074
WT_2	2.0668	0.0515	5.06569	0.126225	4.93946
WT_2	1.9915	0.047	4.88113	0.115196	4.76593	4.79771	0.128832
WT_2	1.9616	0.049	4.80784	0.120098	4.68775
D56A	0.5986	0.0326	1.46716	0.079902	1.38725
D56A	0.6402	0.0319	1.56912	0.0781863	1.49093	1.48342	0.092631
D56A	0.6736	0.0322	1.65098	0.0789216	1.57206
E306A	0.826	0.0395	2.02451	0.0968137	1.9277
E306A	0.7895	0.0445	1.93505	0.109069	1.82598	1.86103	0.0577605
E306A	0.7819	0.0355	1.91642	0.0870098	1.82941
F204A	0.6096	0.037	1.49412	0.0906863	1.40343
F204A	0.605	0.0385	1.48284	0.0943627	1.38848	1.41266	0.0298882
F204A	0.628	0.038	1.53922	0.0931373	1.44608
R318A	0.8018	0.047	1.9652	0.115196	1.85
R318A	0.7923	0.045	1.94191	0.110294	1.83162	1.8348	0.01388
R318A	0.7897	0.046	1.93554	0.112745	1.82279
Satatistical analysis using GraphPad Prism 9
Final picture using GraphPad Prism 9
Materials and Methods:
We follow the protocol specified in the Glutamine Synthetase Activity Assay Kit (Colorimetric) form BioVision, Cat# ab284572
OD values were collected in a plate reader SpectraMax M5, under 570 nm. We used 60 uM of each protein and the OD activity was measured after 40 minutes at 25C
Quality of proteins used for the colorimetric activity assay

## Sheet: Figure 6d
Mm GS, uM	mP, WT GlnK1mP, GlnK1(L48P-Y49P)		error, WT GlnK1	Note: mP values are the mean of three measurements in each run. The error is the SD of the values.
0	0	0	0	0
0.3	2		0.5	0.05
0.6		1
0.7	5		1
1.3		3		0.5
2.04	8		1
4		3
4.8	14		2
10	25	6	3	2
19	29	11	1	1
24	30		4
36	31	18	3	3
48	32	21	1	1.8
60	33		2
100	33	33	0.5	2

## Sheet: Fig. S2
		Apo-MmGS-Wt										Apo-BsGS
	Peak1 MW	Peak1 Percent							Peak1 MW	Peak1 Percent	Peak2 MW	Peak2 Percent	Peak3 MW	Peak3 Percent
1	115	99							92	13	217	9	641	68
2	122	97							80	23	224	15	717	53
3	113	99							90	14	198	10	654	69
4	103	97							81	23	218	10	675	60
Av	113.25	98							85.75	18.25	214.25	11	671.75	62.5
SD	7.8475	1.1547							6.13052	5.5	11.2657	2.70801	33.2603	7.50555

## Sheet: Fig. S5
			Apo-MmGS-Wt									Apo-MmGS-RA_LG
		Peak1 MW	Peak1 Percent						Peak1 MW	Peak1 Percent	Peak2 MW	Peak2 Percent	Peak3 MW	Peak3 Percent
	1	115	99						103	57	222	29	597	10
	2	122	97						102	55	243	31	674	11
	3	113	99						106	55	237	33	626	9
	4	103	97						102	45	211	41	554	12
	Av	113.25	98					Av	103.25	53	228.25	33.5	612.75	10.5
	SD	7.8475	1.1547					SD	1.89297	5.41603	14.5	5.25991	50.4207	1.29099
